# Supplementary material for: Psychometric assessment of the Moroccan version of the car, relax, alone, forget, friends, trouble (CRAFFT) scale among adolescent and young adults with a substance use disorder
Source: Addict Sci Clin Pract. 2025 Mar 21;20:28. doi: 10.1186/s13722-025-00557-y (PMC11927123; doi:10.1186/s13722-025-00557-y)
Supplement: Supplementary file 1 — Supplementary Material 1 ( Database) [file 13722_2025_557_MOESM1_ESM.csv]

CRAFFT1	CRAFFT2	CRAFFT3	CRAFFT4	CRAFFT5	CRAFFT7
0	1	0	0	0	0
1	1	1	1	1	1
1	1	1	1	1	1
1	1	1	1	1	0
0	0	1	1	1	1
1	0	1	1	0	0		Code
1	1	1	1	1	1		0	Non
1	1	1	1	1	1		1	Yes
0	0	0	1	0	1
0	0	1	1	0	0
0	1	1	1	1	1
1	0	0	1	1	0
0	1	1	1	0	1
1	1	1	1	1	0
1	1	1	1	1	1
1	1	1	1	1	1
0	0	1	1	0	0
0	1	1	0	1	0
1	1	1	1	1	1
0	0	1	1	1	0
0	1	1	1	1	1
1	1	1	1	1	1
1	0	1	1	1	1
1	1	1	1	1	1
1	1	1	1	1	1
1	0	1	1	1	0
1	1	1	1	1	1
0	0	0	1	0	0
1	1	1	1	0	1
1	1	1	1	1	1
0	0	1	1	0	1
0	0	1	1	1	1
1	1	1	1	1	1
1	1	1	1	1	0
1	1	1	1	1	1
1	0	1	1	1	1
1	1	1	1	1	1
1	1	1	1	1	0
0	0	0	0	0	0
1	1	1	1	1	1
1	1	1	1	1	1
1	1	1	1	1	1
0	0	1	0	0	0
1	1	0	0	1	1
0	1	1	0	0	1
1	1	1	1	1	1
1	0	0	0	0	0
1	0	1	1	0	1
1	0	1	1	0	1
1	1	1	1	1	0
0	0	1	1	1	1
1	1	1	0	0	1
1	0	1	0	0	0
1	0	0	1	1	0
0	1	1	1	0	0
1	1	1	0	0	1
1	1	1	1	1	1
0	0	1	1	0	0
0	0	1	1	0	0
1	0	1	1	1	1
0	0	0	1	0	0
1	1	1	1	1	0
1	1	1	1	1	1
0	0	1	1	0	0
1	0	0	1	1	1
1	1	1	1	1	1
0	1	0	0	0	0
0	1	0	1	0	0
0	0	1	0	0	0
0	1	1	0	1	0
1	1	1	1	1	1
0	0	1	0	0	0
1	1	1	1	0	1
1	1	1	1	1	1
0	1	1	0	0	0
0	1	0	1	0	0
0	0	0	1	0	0
1	1	1	1	1	1
1	1	1	1	1	1
1	0	1	1	1	1
1	1	1	1	1	0
1	1	1	1	1	1
0	0	1	0	0	1
0	0	1	0	0	0
1	1	1	1	1	1
1	1	1	1	1	1
0	1	1	1	0	0
1	1	1	1	1	1
1	1	1	1	1	1
1	1	1	1	1	1
1	1	1	1	1	1
1	1	1	1	1	1
0	1	1	1	1	1
1	0	0	1	0	0
1	1	1	1	1	1
0	0	1	1	1	1
1	1	1	1	1	1
0	1	1	1	1	1
0	0	1	1	1	0
1	1	1	1	1	1
0	1	1	1	1	1
1	1	1	1	1	1
1	1	1	1	1	1
1	1	1	1	1	1
1	1	1	1	1	1
1	1	1	1	1	0
0	0	0	0	0	0
1	1	1	1	1	1
1	1	1	1	1	1
0	1	1	1	1	1
1	0	1	1	1	1
0	0	0	1	0	0
0	1	1	1	0	1
1	1	1	1	1	0
1	1	1	1	1	1
1	1	1	1	1	1
1	1	1	1	1	0
0	0	0	0	0	0
1	1	1	1	1	1
1	1	1	1	1	1
1	0	0	0	0	0
1	1	1	1	1	1
0	0	1	1	0	0
1	1	1	1	1	0
1	0	0	1	1	1
1	1	1	1	1	1
0	1	0	0	0	0
0	1	0	1	0	0
0	0	1	0	0	0
0	1	1	1	1	1
1	1	1	1	1	1
1	0	1	1	1	1
1	1	1	1	1	1
1	1	1	1	1	1
1	0	1	1	1	0
1	1	1	1	1	1
0	0	0	1	0	0
1	1	1	1	0	1
1	1	1	1	1	1
1	1	1	1	1	1
0	1	1	1	1	1
1	1	1	1	1	1
1	1	1	1	1	1
1	1	1	1	1	1
0	0	0	0	0	0
1	1	1	1	1	1
1	1	1	1	1	0
1	1	1	1	1	1
0	0	1	1	0	0
1	1	1	1	1	0
1	1	1	0	1	1
1	1	1	1	1	1
1	1	1	1	1	0
0	0	0	0	0	0
1	1	1	1	1	1
1	1	1	1	1	1
1	0	0	0	0	0
1	0	1	1	0	1
0	1	0	0	0	0
0	1	0	1	0	0
0	0	1	0	0	0
1	1	1	1	1	1
0	1	1	0	0	0
0	0	0	1	0	0
1	1	1	1	1	1
1	1	0	1	1	0
1	1	1	1	1	1
0	0	1	0	0	0
1	0	1	0	0	1
1	1	1	1	1	1
1	0	0	0	0	0
1	0	1	1	0	1
1	1	1	1	0	0
1	0	1	1	0	1
1	1	1	1	1	0
1	1	1	0	0	1
1	0	1	0	0	0
0	1	1	1	0	0
1	1	1	1	1	0
1	0	0	1	1	1
1	1	1	1	1	1
0	0	0	1	1	0
0	1	1	1	1	1
1	1	1	1	1	1
0	0	0	1	1	0
0	1	1	1	1	1
1	1	1	1	1	1
1	0	1	1	1	1
1	1	1	1	1	1
1	1	1	1	1	1
1	0	1	1	1	0
1	1	1	1	1	1
0	0	0	1	0	0
1	0	1	1	1	1
1	1	1	1	1	1
1	1	1	1	1	1
1	0	1	1	1	0
1	1	1	1	1	1
1	1	1	1	1	1
1	0	1	1	1	0
1	1	1	1	1	1
1	1	1	1	1	1
1	0	1	1	1	0
1	1	1	1	1	1
1	0	1	1	1	0
1	1	1	1	1	1
1	1	1	1	1	1
1	0	1	1	1	0
1	1	1	1	1	1
1	1	1	1	1	1
1	0	1	1	1	0
1	0	1	1	1	1
0	0	0	1	0	0
0	1	1	1	0	1
1	1	1	1	1	0
1	1	1	1	1	1
1	1	1	1	1	1
1	1	1	1	1	0
0	0	0	0	0	0
1	1	1	1	1	1
1	0	0	0	0	0
1	1	1	1	1	1
0	0	1	1	0	0
1	1	1	1	1	0
1	0	0	1	1	1
1	1	1	1	1	1
0	1	0	0	0	0
1	1	1	1	1	1
1	1	1	1	1	1
1	1	1	1	1	0
0	0	1	1	1	1
1	0	1	1	0	0
1	1	1	1	1	1
1	1	1	1	1	1
0	0	0	1	0	1
0	0	1	1	0	0
0	1	0	0	0	0
1	1	1	1	1	0
0	0	1	1	1	1
1	0	1	1	0	0
0	0	0	0	0	0
1	1	1	1	1	1
1	1	1	1	1	1
0	1	1	1	1	1
1	0	1	1	1	1
0	0	0	1	0	0
0	1	1	1	0	1
1	1	1	1	1	0
0	1	0	1	0	0
0	0	0	1	0	0
1	1	1	1	1	1
1	1	1	1	1	1
1	0	1	1	1	1
1	1	1	1	1	0
1	1	1	1	1	1
0	0	1	0	0	1
0	0	1	0	0	0
0	1	1	1	0	0
0	1	0	1	0	0
0	0	0	1	0	0
1	1	1	1	1	1
1	0	1	1	1	1
1	1	1	1	1	0
1	1	1	1	1	1
0	0	1	0	0	1
0	0	1	0	0	0
1	1	1	1	1	1
1	1	1	1	1	1
0	1	1	1	0	0
0	0	0	0	0	0
0	1	1	1	1	1
1	0	1	1	1	1
0	0	0	1	0	0
0	1	1	1	0	1
1	1	1	1	1	0
0	1	0	1	0	0
0	0	0	1	0	0
1	1	1	1	1	1
1	1	1	1	1	1
1	0	1	1	1	1
1	1	1	1	1	0
0	0	1	0	0	1
0	0	1	0	0	0
1	1	1	1	1	0
0	0	0	0	0	0
1	1	1	1	1	1
0	0	1	0	0	1
0	0	1	0	0	0
0	1	1	1	0	0
0	1	0	1	0	0
0	0	0	1	0	0
0	0	1	1	0	0
1	1	1	1	1	0
1	0	0	1	1	1
0	1	0	0	0	0
1	0	1	1	0	0
1	1	1	1	1	1
1	1	1	1	1	1
1	1	1	1	1	1
1	1	1	1	1	1
1	1	1	1	1	1
1	1	1	1	1	1
